# Supplementary material for: Interactive Effects of Epichloë Endophyte, Dormancy-Breaking Treatments and Geographic Origin on Seed Germination of Achnatherum inebrians
Source: Microorganisms. 2021 Oct 20;9(11):2183. doi: 10.3390/microorganisms9112183 (PMC8625081; doi:10.3390/microorganisms9112183)
Supplement: Supplementary file 1 [file microorganisms-09-02183-s001.zip]

Archive with 1 entries (1 files):
- microorganisms-1392914-supplementary.pdf
